# Supplementary material for: Barbershops as a setting for supporting men's mental health during the COVID-19 pandemic: a qualitative study from the UK
Source: BJPsych Open. 2022 Jun 27;8(4):e118. doi: 10.1192/bjo.2022.520 (PMC9237491; doi:10.1192/bjo.2022.520)
Supplement: Supplementary file 1 [file S2056472422005208sup001.zip]

Archive with 3 entries (3 files):
- COREQ_checklist.docx
- Supplementary_File_1.doc
- Supplementary_File_2.doc
